# Supplementary material for: Hippocampal ensemble dynamics and memory performance are modulated by respiration during encoding
Source: Nat Commun. 2023 Jul 27;14:4391. doi: 10.1038/s41467-023-40139-7 (PMC10374532; doi:10.1038/s41467-023-40139-7)
Supplement: Supplementary file 4 — Source Data [file 41467_2023_40139_MOESM4_ESM.zip]

Archive with 17 entries (17 files):
- Source_Data/Source_Data_Extend_Data_Fig1.xlsx
- Source_Data/Source_Data_Extend_Data_Fig10.xlsx
- Source_Data/Source_Data_Extend_Data_Fig11.xlsx
- Source_Data/Source_Data_Extend_Data_Fig12.xlsx
- Source_Data/Source_Data_Extend_Data_Fig2.xlsx
- Source_Data/Source_Data_Extend_Data_Fig3.xlsx
- Source_Data/Source_Data_Extend_Data_Fig6.xlsx
- Source_Data/Source_Data_Extend_Data_Fig7.xlsx
- Source_Data/Source_Data_Extend_Data_Fig8.xlsx
- Source_Data/Source_Data_Extend_Data_Fig9.xlsx
- Source_Data/Source_Data_Fig1.xlsx
- Source_Data/Source_Data_Fig2.xlsx
- Source_Data/Source_Data_Fig3.xlsx
- Source_Data/Source_Data_Fig4.xlsx
- Source_Data/Source_Data_Fig5.xlsx
- Source_Data/Source_Data_Fig6.xlsx
- Source_Data/Source_Data_Fig7.xlsx
