# Supplementary material for: Hippocampal ensemble dynamics and memory performance are modulated by respiration during encoding
Source: Nat Commun. 2023 Jul 27;14:4391. doi: 10.1038/s41467-023-40139-7 (PMC10374532; doi:10.1038/s41467-023-40139-7)
Supplement: Supplementary file 4 — Source Data [file 41467_2023_40139_MOESM4_ESM.zip › Source_Data/Source_Data_Extend_Data_Fig1.xlsx]

## Sheet: ED Fig.1a
order	pre	opt	post
a	6.96734	5.40203	5.16159
b	4.54306	4.45506	3.94526
c	6.59383	5.6537	5.52956
d	5.05611	4.70245	4.62453
e	4.38679	5.70254	8.19965
f	6.04124	5.68303	5.2667
g	5.72664	7.29501	6.99312

## Sheet: ED Fig.1b
order	pre	opt	post
a	5.04867	4.92852	6.04947
b	9.15506	5.25353	5.91448
c	6.21906	4.74298	4.87018
d	7.43355	9.05072	4.46981
e	6.58785	7.592	5.4796
f	5.92926	5.06008	6.06413
g	7.01936	8.87843	6.94983
h	5.95784	7.96763	8.82877
i	6.41413	8.22461	7.52435

## Sheet: ED Fig.1c
order	pre	opt	post
a	11.0634	8.93412	6.51761
b	9.47067	8.19046	7.59064
c	7.0974	9.02526	7.47809
d	6.62876	5.21437	6.04624
e	8.22423	8.59476	7.08323
f	5.74905	9.11165	7.11917
g	7.70652	8.78915	9.65927
h	7.05767	7.3623	5.73272
i	7.59067	9.1576	9.83487
j	5.03923	5.64007	5.4517
k	5.75372	4.81445	5.93194
l	6.26917	9.53841	7.0416
m	8.7573	8.25456	7.93961
n	5.88924	6.0225	7.34307
o	5.96118	5.03592	6.19097
p	6.30884	5.11977	4.9954
q	5.805	5.7447	5.57396
r	5.69344	5.48119	5.34272
s	4.96156	4.84392	5.05281
t	5.21327	6.72858	8.51422

## Sheet: ED Fig.1d
order	pre	opt	post
a	6.42472	7.01456	6.00901
b	9.25325	8.71485	6.96345
c	9.01176	8.03194	6.83126
d	6.95459	8.83204	7.48588
e	7.82753	7.33507	6.87346
f	7.72427	6.53026	7.62037
g	7.47684	5.88696	8.14195
h	8.03893	5.09658	6.24732
i	7.7111	9.4971	7.85653
j	6.63385	6.35505	3.99292
k	8.06261	6.7457	5.77479
l	9.23488	7.78001	7.44978
m	6.10019	7.16708	7.74673

## Sheet: ED Fig.1e
order	pre	opt	post
a	9.63865	8.75625	9.31454
b	7.80569	8.4247	4.93369
c	8.83938	6.03025	7.12608
d	7.2984	6.85021	6.86608
e	5.34063	8.16449	9.9755
f	7.59675	9.40191	9.10683
g	9.31584	8.52865	7.19995
h	7.88837	8.72138	8.45105
i	7.92915	8.87824	8.68863
j	6.68528	8.1152	7.92933
k	8.71408	8.10276	5.50401
l	7.47044	5.88061	6.40632
m	8.05765	7.21055	7.17064
n	7.20736	7.45867	5.4865

## Sheet: ED Fig.1f
order	pre	opt	post
a	7.24822	9.92008	9.02395
b	9.47377	6.14514	5.78718
c	6.00741	6.20025	6.47229
d	5.47604	5.60925	8.33858
e	5.93951	5.59314	5.53849
f	5.87928	6.21994	9.83782
g	6.59163	8.18034	9.27518
h	6.21343	6.6212	6.98101
i	5.96839	5.97784	7.3788
j	6.51734	6.60047	8.76845
k	6.84402	6.29085	4.73312
l	8.30031	6.56297	8.47907

## Sheet: ED Fig.1g
order	pre	opt	post
a	9.86549	8.38412	9.7384
b	7.98388	7.84845	5.76606
c	6.77762	6.28461	7.07031
d	6.11856	6.38784	6.27856
e	9.67094	8.48972	7.22391
f	8.48467	9.98508	10.1454
g	6.85793	9.32362	7.6994
h	7.44669	7.19481	7.11894
i	6.42316	8.04384	7.00094
j	6.58554	6.12839	6.47496
k	7.03799	6.16232	6.10081
l	6.26792	5.22113	9.06018
m	8.03075	7.51012	8.91243
n	7.83348	6.73066	7.40053
o	6.63242	7.03315	9.72493

## Sheet: ED Fig.1h
order	pre	opt	post
a	5.85686	5.07813	5.65977
b	7.36235	7.65092	10.1619
c	8.38741	7.98769	6.27033
d	6.24455	9.68479	9.00171
e	10.5582	7.96945	7.24812
f	6.39844	8.56427	7.45598
g	6.77336	7.84384	6.8628
h	7.05463	7.5773	7.68192
i	6.30568	7.30207	8.0592
j	9.54016	7.92313	7.10307

## Sheet: ED Fig.1i
order	pre	opt	post
a	7.76518	8.66937	6.54412
b	5.33226	6.96702	8.39031
c	4.75762	5.19875	4.62409
d	8.74244	7.45239	7.16657
e	8.39103	6.20219	5.34342
f	6.09006	4.97777	4.71357
g	6.59857	7.17318	6.89603
h	5.56228	5.35593	5.36054
i	4.96925	5.61391	6.69086
j	6.08493	5.77955	5.98787
k	7.27642	7.63632	9.4391

## Sheet: ED Fig.1j
order	pre	opt	post
a	5.68687	6.83156	7.13385
b	6.83694	5.35297	5.56866
c	6.59776	6.16732	6.40279
d	5.83496	7.08755	5.28251
e	5.93155	8.60845	7.64887
f	4.78473	5.48591	5.25985
g	8.55636	7.68843	8.02035
h	5.77438	5.73835	5.74374
i	8.21161	7.11028	6.99148
j	7.4119	5.59917	5.14009

[truncated: 2 more sheets: ED Fig.1k, ED Fig.1l]
