# Supplementary material for: Hippocampal ensemble dynamics and memory performance are modulated by respiration during encoding
Source: Nat Commun. 2023 Jul 27;14:4391. doi: 10.1038/s41467-023-40139-7 (PMC10374532; doi:10.1038/s41467-023-40139-7)
Supplement: Supplementary file 4 — Source Data [file 41467_2023_40139_MOESM4_ESM.zip › Source_Data/Source_Data_Extend_Data_Fig10.xlsx]

## Sheet: ED Fig.10b
	Extended Data Fig.10b

## Sheet: ED Fig.10c
sex	name	type	cyto	fosi
M	con01	con	4.18017	1.91486
F	con02	con	1.06534	3.30623
M	con03	con	14.5779	9.92011
F	w01	w	23.2131	21.7434
F	w02	w	12.8498	14.2275
M	w03	w	1.68651	3.76543
M	w04	w	4.68114	6.25851
M	w05	w	1.65372	1.16337
M	w06	w	7.40706	3.01939
M	cre01	cre	5.47742	2.91029
M	cre02	cre	14.0599	5.37994
M	cre03	cre	4.62322	2.10601
M	cre04	cre	37.0805	23.24
F	cre05	cre	16.9565	8.40668
F	cre06	cre	36.6218	15.5134

## Sheet: ED Fig.10d
sex	name	type	chan	dual
M	con01	con	0.0853806	0.84507
F	con02	con	0.0375708	0.378788
M	con03	con	1.54256	6.31579
F	w01	w	5.38381	15.538
F	w02	w	1.95008	6.94859
M	w03	w	0.0677379	0.37037
M	w04	w	0.312501	1.83523
M	w05	w	0.0205214	0.3003
M	w06	w	0.238558	1.40868
M	cre01	cre	0.170036	1.14689
M	cre02	cre	0.80684	4.0666
M	cre03	cre	0.103856	1.65252
M	cre04	cre	9.19199	19.614
F	cre05	cre	1.52051	4.49501
F	cre06	cre	6.06003	13.7688

## Sheet: ED Fig.10e
sex	name	type	cyto	fosi
M	con01	con	1.83633	0.37037
F	con02	con	3.36636	2.47967
M	con03	con	6.69416	2.6289
F	w01	w	23.2942	23.8766
F	w02	w	15.7796	20.8112
M	w03	w	1.5111	3.01535
M	w04	w	1.65194	5.68222
M	w05	w	1.5625	0.493827
M	w06	w	14.2814	11.3402
M	cre01	cre	10.6223	4.91359
M	cre02	cre	31.1705	27.1911
M	cre03	cre	6.67834	2.7638
M	cre04	cre	45.8292	31.8571
F	cre05	cre	9.64432	4.78948
F	cre06	cre	37.5833	22.2858

## Sheet: ED Fig.10f
sex	name	type	chan	dual
M	con01	con	0.00725462	0
F	con02	con	0.0890398	1.66667
M	con03	con	0.187715	1.68758
F	w01	w	5.93264	14.369
F	w02	w	3.50284	12.377
M	w03	w	0.0486027	0.959064
M	w04	w	0.100124	0
M	w05	w	0.00823045	0.493827
M	w06	w	1.7275	5.81661
M	cre01	cre	0.55673	2.48069
M	cre02	cre	9.04063	19.0321
M	cre03	cre	0.196881	1.78896
M	cre04	cre	15.5732	28.3928
F	cre05	cre	0.492707	3.21491
F	cre06	cre	8.93413	17.0913
