# Supplementary material for: Hippocampal ensemble dynamics and memory performance are modulated by respiration during encoding
Source: Nat Commun. 2023 Jul 27;14:4391. doi: 10.1038/s41467-023-40139-7 (PMC10374532; doi:10.1038/s41467-023-40139-7)
Supplement: Supplementary file 4 — Source Data [file 41467_2023_40139_MOESM4_ESM.zip › Source_Data/Source_Data_Extend_Data_Fig11.xlsx]

## Sheet: ED Fig.11b
	Extended Data Fig.11b

## Sheet: ED Fig.11c
sex	id	name	type	d.cl	d.fc
F	w01	Ze05	w	0.359196	-43.0651
F	w02	Gw03	w	6.107	-14.888
M	w03	Edv07	w	1.7985	-19.9885
M	w04	Me03	w	0.636469	-23.7553
M	w05	Edm09	w	2.21676	-9.99662
M	w06	Za01	w	1.9983	-16.1745
M	cre01	Ho04	cre	2.58985	-9.2143
M	cre02	Gy06	cre	4.60846	-12.3655
M	cre03	Da04	cre	3.52428	-0.814815
M	cre04	Lo06	cre	1.84707	-7.44873
F	cre05	Be02	cre	1.64676	5.34065
F	cre06	Ve08	cre	1.6805	0.217226

## Sheet: ED Fig.11d
sex	id	name	type	d.dca1	d.fc
F	w01	Ze05	w	-1.46969	-43.0651
F	w02	Gw03	w	1.37766	-14.888
M	w03	Edv07	w	2.07892	-19.9885
M	w04	Me03	w	1.57737	-23.7553
M	w05	Edm09	w	-0.490353	-9.99662
M	w06	Za01	w	-4.38767	-16.1745
M	cre01	Ho04	cre	-2.56714	-9.2143
M	cre02	Gy06	cre	-8.67993	-12.3655
M	cre03	Da04	cre	-2.51722	-0.814815
M	cre04	Lo06	cre	-13.8405	-7.44873
F	cre05	Be02	cre	-8.54983	5.34065
F	cre06	Ve08	cre	-21.1084	0.217226

## Sheet: ED Fig.11e
sex	id	name	type	d.pca1	d.fc
F	w01	Ze05	w	0.582387	-43.0651
F	w02	Gw03	w	5.0316	-14.888
M	w03	Edv07	w	1.50425	-19.9885
M	w04	Me03	w	4.03028	-23.7553
M	w05	Edm09	w	-1.06867	-9.99662
M	w06	Za01	w	-2.94117	-16.1745
M	cre01	Ho04	cre	-5.70867	-9.2143
M	cre02	Gy06	cre	-3.97944	-12.3655
M	cre03	Da04	cre	-3.91454	-0.814815
M	cre04	Lo06	cre	-13.9722	-7.44873
F	cre05	Be02	cre	-4.85483	5.34065
F	cre06	Ve08	cre	-15.2975	0.217226
