# Supplementary material for: Hippocampal ensemble dynamics and memory performance are modulated by respiration during encoding
Source: Nat Commun. 2023 Jul 27;14:4391. doi: 10.1038/s41467-023-40139-7 (PMC10374532; doi:10.1038/s41467-023-40139-7)
Supplement: Supplementary file 4 — Source Data [file 41467_2023_40139_MOESM4_ESM.zip › Source_Data/Source_Data_Extend_Data_Fig12.xlsx]

## Sheet: ED Fig.12a
	Extended Data Fig.12a

## Sheet: ED Fig.12b
sex	name	type	pre	opt
F	Az101	w	0.883155	5.99963
F	Ga103	w	0.931678	6.20754
M	Je105	w	0.935666	5.6238
F	Ha107	w	1.84761	5.09254
F	Ka2106	w	0.906545	6.25585
F	Jd2508	w	0.879402	5.53457
F	Jg2810	w	1.55712	7.38131
F	Ti3111	w	1.16965	6.57838
F	Am3109	w	1.2736	5.94513
M	Ja204	w	1.12011	5.48133
M	An104	cre	1.15457	5.8379
F	Su2301	cre	0.956025	5.04889
F	Je2402	cre	1.16856	6.25547
F	Ha2603	cre	1.00726	8.13655
F	Sk2704	cre	0.855434	5.36016
F	Or2905	cre	0.960447	6.21817
M	Br422	cre	1.09557	5.55712
M	Ko444	cre	1.25871	5.95119

## Sheet: ED Fig.12c
	Extended Data Fig.12c

## Sheet: ED Fig.12d
sex	name	type	pre	opt
F	Ni02	w	1.15396	5.29103
M	Ma04	w	0.927411	6.3229
F	Ca07	w	0.783351	5.09251
M	TL09	w	1.57695	6.50969
M	Le201	w	1.1399	7.03254
F	PL202	w	1.32422	5.40233
M	Ha04	w	1.9247	7.48147
F	Bo01	w	0.475525	6.24583
M	Os03	w	1.23745	6.82172
M	To03	cre	1.28293	5.85897
M	Ri06	cre	0.664881	4.29529
M	Hu08	cre	2.20293	5.29003
M	Bd203	cre	1.27868	7.08381
F	Su02	cre	0.963555	5.56935
F	Ka03	cre	0.811599	5.14062
F	Ki06	cre	1.02163	4.2954
F	Ho07	cre	1.78029	6.31895
F	La02	cre	0.689392	6.61403
F	Ju04	cre	0.988405	4.83966
F	Sr06	cre	1.71936	7.21956
