# Supplementary material for: Hippocampal ensemble dynamics and memory performance are modulated by respiration during encoding
Source: Nat Commun. 2023 Jul 27;14:4391. doi: 10.1038/s41467-023-40139-7 (PMC10374532; doi:10.1038/s41467-023-40139-7)
Supplement: Supplementary file 4 — Source Data [file 41467_2023_40139_MOESM4_ESM.zip › Source_Data/Source_Data_Extend_Data_Fig2.xlsx]

## Sheet: ED Fig.2a
order	pre	opt	post
a	5.96526	1.51024	7.27207
b	7.40165	1.44678	7.35768
c	3.55944	0.898229	4.77705
d	7.17081	1.00445	9.26429
e	5.73976	0.4669	6.84805
f	6.62815	0.4708	6.4322
g	4.3519	0.4528	6.66049
h	6.07782	1.01017	6.73211
i	5.12128	1.40822	8.2845

## Sheet: ED Fig.2b
order	pre	opt	post
a	6.27872	0.4706	6.80979
b	7.28087	0.4786	8.30731
c	6.50263	0.4569	5.07437
d	7.42966	0.944004	6.88003
e	4.74155	0.921893	5.73815
f	8.45595	0.951738	8.06483
g	6.55197	0.5011	5.90449
h	6.92475	0.932063	6.19981
i	4.09307	0.51966	5.93496
j	3.73651	0.4638	5.21183
k	3.48378	0.4661	5.70833
l	6.21072	0.938714	5.81325
m	4.42741	0.4997	5.09632

## Sheet: ED Fig.2c
order	pre	opt	post
a	5.84763	1.43935	5.55762
b	7.44243	1.48149	7.63793
c	9.08274	0.543879	6.61319
d	6.62947	0.950183	8.34479
e	6.25202	0.945708	7.34221
f	6.48803	0.4614	6.36108
g	7.48982	1.41013	7.75507
h	8.52864	1.41544	6.40712
i	6.31175	1.0906	7.08374
j	4.99029	1.43049	6.12091
k	5.25132	0.941818	5.96575
l	6.57662	0.456089	7.04682
m	7.49321	0.47835	6.88434
n	9.59227	0.947801	8.65967

## Sheet: ED Fig.2d
order	pre	opt	post
a	4.34257	0.4268	6.4684
b	5.47145	0.560692	6.05037
c	4.17065	0.4626	5.3099
d	4.63245	0.4536	5.02416
e	3.85173	0.538378	5.78322
f	3.8502	0.4661	5.53037
g	7.86723	0.4735	7.68549
h	5.50344	0.4779	8.82615
i	6.00213	0.4703	7.24341
j	8.62631	0.550759	8.17389
k	6.83439	0.537075	9.28457
l	6.41757	0.468395	7.20683
m	5.4846	0.453426	6.63069
n	7.33386	0.461212	7.44596
o	6.66298	0.464411	8.73773
p	6.31058	0.54587	6.75749
q	5.93015	0.472154	6.70591
r	5.12548	0.462984	6.99673
s	6.08718	0.496701	6.84292
t	6.58323	0.467274	7.50738

## Sheet: ED Fig.2e
order	pre	opt	post
a	10.7375	0.575786	11.0595
b	8.93354	0.4669	10.282
c	7.20431	0.4241	5.44586
d	6.41626	0.4348	7.03117
e	5.90225	0.4271	5.71739
f	7.59996	0.4168	5.3101
g	3.98754	0.4378	4.79809
h	6.54707	0.4587	6.57308
i	8.54115	0.4743	5.61868
j	8.18333	0.464	6.06247
k	3.29993	0.4473	5.47683
l	7.77953	0.4645	7.98685
m	6.52104	0.4648	6.97726

## Sheet: ED Fig.2f
order	pre	opt	post
a	5.02476	0.4193	5.57785
b	4.97128	0.916575	6.00646
c	3.80407	0.917755	5.99113
d	7.7899	1.00093	9.21591
e	6.03805	0.4642	3.98003
f	5.1019	0.3607	7.13086
g	5.51012	0.4492	5.43217
h	3.80464	0.453	6.29946
i	5.0892	0.4487	5.4545

## Sheet: ED Fig.2g
order	pre	opt	post
a	8.25118	0.532297	3.40604
b	7.27634	0.4572	7.13144
c	7.70229	0.592505	9.10099
d	6.99056	0.913274	5.95526
e	7.38947	0.4677	8.34897
f	8.69625	0.5651	7.94795
g	8.83182	0.4661	10.1843
h	8.293	0.4367	8.58791
i	9.68451	0.5789	8.70241
j	6.11233	0.4486	5.98579
k	7.13929	0.4569	9.14735
l	7.85824	0.509339	6.75602
m	8.18379	0.4705	7.67308
n	9.31159	0.4782	7.67605
o	6.74767	0.619483	9.96068
p	8.38204	0.4771	7.26258

## Sheet: ED Fig.2h
order	pre	opt	post
a	7.57684	0.47659	7.16261
b	9.16434	0.545605	8.2609
c	6.57203	0.4519	6.51789
d	6.46781	0.4479	6.74826
e	8.56991	0.4646	7.0652
f	5.22957	0.4657	6.90143
g	7.42693	0.4647	7.20919
h	8.63992	0.556688	7.70872
i	7.92125	0.612961	7.73318

## Sheet: ED Fig.2i
order	pre	opt	post
a	7.20489	1.6169	9.08716
b	9.66355	0.942432	8.28965
c	8.7717	0.640419	10.3131
d	9.55491	0.521353	8.97807
e	7.57316	0.505409	9.49024
f	8.73733	0.4777	9.49278
g	9.07887	0.4646	8.66604
h	10.1098	0.915025	9.00042
i	9.60258	0.4817	8.85584
j	8.96307	0.4388	7.6574
k	6.18188	0.485272	8.60188

## Sheet: ED Fig.2j
order	pre	opt	post
a	6.89693	0.959679	6.2161
b	5.09793	0.924496	6.39646
c	5.40869	1.01392	6.69258
d	7.31795	0.4744	7.4797
e	8.37873	0.951866	8.33041
f	7.61835	0.948275	6.42795
g	5.30938	0.937214	6.98457
h	5.56735	0.4567	6.45842
i	6.23844	0.4792	6.89935
j	5.78087	0.475	6.72906
k	5.7776	0.4454	6.61174
l	6.04422	0.4613	6.38861

[truncated: 2 more sheets: ED Fig.2k, ED Fig.2l]
