# Supplementary material for: Hippocampal ensemble dynamics and memory performance are modulated by respiration during encoding
Source: Nat Commun. 2023 Jul 27;14:4391. doi: 10.1038/s41467-023-40139-7 (PMC10374532; doi:10.1038/s41467-023-40139-7)
Supplement: Supplementary file 4 — Source Data [file 41467_2023_40139_MOESM4_ESM.zip › Source_Data/Source_Data_Extend_Data_Fig3.xlsx]

## Sheet: ED Fig.3a
sex	name	type	total.sam	total.rec
M	Jo01	w	77.6	88.6
M	Me03	w	99.6	124
M	Ri05	w	25.1	66.45
M	Edv07	w	44.6	113.05
M	Edm09	w	66.7	88.95
M	Sh09	w	50.15	62.85
F	Oi02	w	75.05	101.4
F	Ob04	w	61.9	99
F	Na06	w	40.85	9
F	Os08	w	26.95	10.05
F	Sa0107	w	30.5	55.35
F	Jd0408	w	16.05	69.1
F	Jg0710	w	30.15	52.2
M	Da04	cre	104.55	81.35
M	Lo06	cre	115.3	99.15
M	Ho04	cre	96.55	62.1
M	Gy06	cre	72.15	35.25
F	Be02	cre	39.7	120.55
F	06Eri	cre	63.65	54.65
F	Ok07	cre	48.4	36.75
F	Su0201	cre	26.5	8.15
F	Je0302	cre	109.65	147.65
F	Ha0503	cre	47.35	60.95
F	Sk0604	cre	64.5	31
F	Or0805	cre	60.85	46.15
F	Ve08	cre	19.7	9.6
F	Ca01	cre	9.15	12.8

## Sheet: ED Fig.3b
sex	name	type	uncover	d2.rec
M	Da04	cre	33.6	-0.197296
M	Lo06	cre	38.8	0.551185
M	Ho04	cre	37.55	0.201288
M	Gy06	cre	20.5	-0.415603
F	Be02	cre	12.5	0.39859
F	06Eri	cre	21	0.194876
F	Ok07	cre	17.4	0.496599
F	Su0201	cre	11.85	-0.190184
F	Je0302	cre	52.1	-0.0138842
F	Ha0503	cre	19.9	0.0484003
F	Sk0604	cre	30.85	-0.183871
F	Or0805	cre	25.9	0.71831
F	Ve08	cre	11.25	-0.3125
F	Ca01	cre	2.95	0.09375
