# Supplementary material for: Hippocampal ensemble dynamics and memory performance are modulated by respiration during encoding
Source: Nat Commun. 2023 Jul 27;14:4391. doi: 10.1038/s41467-023-40139-7 (PMC10374532; doi:10.1038/s41467-023-40139-7)
Supplement: Supplementary file 4 — Source Data [file 41467_2023_40139_MOESM4_ESM.zip › Source_Data/Source_Data_Extend_Data_Fig6.xlsx]

## Sheet: ED Fig.6b
off	name	bl.n	wh.p		off	name	wh.n	bl.p		on	name	bl.n	wh.p		on	name	wh.n	bl.p
	Wi02	26.4289	28.3286			Ta01	19.8491	20.3503			Wi02	26.5047	35.9803			Ta01	23.8114	52.2983
	Ka04	53.8882	15.1599			Iw03	36.9865	46.3243			Ka04	45.9818	26.1459			Iw03	26.1801	22.3814
	Kl06	14.7095	16.7563			Sa05	11.0994	18.6913			Kl06	7.00769	8.36779			Sa05	8.29006	18.9171

## Sheet: ED Fig.6d
off	name	blL.n	whH.p		off	name	whH.n	blL.p		on	name	blL.n	whH.p		on	name	whH.n	blL.p
	Nb01	56.3628	20.0321			Mt02	18.135	16.7182			Nb01	76.49	38.6059			Mt02	48.9628	9.02098
	Ie03	33.3683	19.697			Hd04	18.9066	24.1612			Ie03	43.0534	11.8023			Hd04	64.0308	29.9907
	Ny05	24.4326	35.5365			Ms06	9.15735	46.7771			Ny05	75.4713	55.1953			Ms06	40.3884	54.474
