# Supplementary material for: Hippocampal ensemble dynamics and memory performance are modulated by respiration during encoding
Source: Nat Commun. 2023 Jul 27;14:4391. doi: 10.1038/s41467-023-40139-7 (PMC10374532; doi:10.1038/s41467-023-40139-7)
Supplement: Supplementary file 4 — Source Data [file 41467_2023_40139_MOESM4_ESM.zip › Source_Data/Source_Data_Extend_Data_Fig7.xlsx]

## Sheet: ED Fig.7e
off	name	bl.n	wh.p		off	name	wh.n	bl.p		on	name	bl.n	wh.p		on	name	wh.n	bl.p
	Mt04	83.0177	12.5772			Ki05	33.6573	50.3603			Mt04	84.0143	36.5966			Ki05	34.8235	41.8435
	Fr06	68.6888	17.2092			Ak07	82.1929	18.2881			Fr06	54.9255	14.376			Ak07	33.2276	27.4956
	Ha08	47.1039	39.4259			Da09	32.2792	28.2204			Ha08	47.2502	29.9961			Da09	62.9717	35.7743
	St10	66.4652	31.2168								St10	88.448	19.5329
