# Supplementary material for: Hippocampal ensemble dynamics and memory performance are modulated by respiration during encoding
Source: Nat Commun. 2023 Jul 27;14:4391. doi: 10.1038/s41467-023-40139-7 (PMC10374532; doi:10.1038/s41467-023-40139-7)
Supplement: Supplementary file 4 — Source Data [file 41467_2023_40139_MOESM4_ESM.zip › Source_Data/Source_Data_Extend_Data_Fig8.xlsx]

## Sheet: ED Fig.8d
name	tone	blL	whH
Pe02	off	55.58	22.4021
Ge04	off	65.5405	8.14766
Cr06	off	51.1247	41.5417
Ti01	off	34.5102	27.0776
Pe02	on	64.4333	22.5463
Ge04	on	53.6088	5.52113
Cr06	on	47.3802	22.97
Ti01	on	56.5242	26.9575
