# Supplementary material for: Hippocampal ensemble dynamics and memory performance are modulated by respiration during encoding
Source: Nat Commun. 2023 Jul 27;14:4391. doi: 10.1038/s41467-023-40139-7 (PMC10374532; doi:10.1038/s41467-023-40139-7)
Supplement: Supplementary file 4 — Source Data [file 41467_2023_40139_MOESM4_ESM.zip › Source_Data/Source_Data_Fig1.xlsx]

## Sheet: Figure 1bcdg
	Figure 1b										Figure 1c
	Figure 1d
	Figure 1g

## Sheet: Figure 1f
name	order	pre	opt	post
Da01	a	0.613848	0.345957	0.610998
Da01	b	0.737075	0.377162	0.65973
Da01	c	0.79257	0.691416	0.783003
Da01	d	0.652374	0.309032	0.736278
Da01	e	0.930082	0.446416	0.709653
Da01	f	0.645538	0.2984	0.688731
Da01	g	0.907626	0.563827	1.10204
Da01	h	0.6779	0.386497	1.1297
Da01	i	0.843447	0.489835	0.757764
Da01	j	0.944931	0.430267	0.712288
Da01	k	0.893697	0.502474	0.779056
Da01	l	0.912146	0.396029	0.779984
Da01	m	0.868541	0.344689	0.820067
Da01	n	0.870398	0.415295	1.22509
Da01	o	1.04447	0.637781	1.26512
Da01	p	0.788244	0.328668	0.895758
Da01	q	1.07842	0.39602	0.876226
Da01	r	0.791358	0.319987	0.879362
Da01	s	1.05798	0.483403	0.845499
Da01	t	0.934358	0.716891	0.939449
Fr02	a	0.645432	0.270026	0.755862
Fr02	b	0.70466	0.300749	1.37911
Fr02	c	0.899996	0.308832	0.952753
Fr02	d	0.545699	0.266479	1.07793
Fr02	e	0.868585	0.37199	0.661143
Fr02	f	0.685053	0.283702	0.853269
Fr02	g	0.65003	0.273639	0.885697
Fr02	h	0.808778	0.29656	0.837016
Fr02	i	1.0193	0.349181	0.645581
Fr02	j	0.757776	0.335193	0.703097
Fr02	k	0.331156	0.353454	0.87826
Fr02	l	0.811435	0.402586	0.580526
Fr02	m	0.485114	0.333019	0.53327
Fr02	n	0.530837	0.351504	0.568141
Fr02	o	0.804664	0.472662	0.525159
Fr02	p	0.566027	0.277685	0.938055
Fr02	q	0.533683	0.265832	0.492782
Fr02	r	0.743268	0.376309	1.03034
Fr02	s	0.916088	0.269756	0.530076
Fr02	t	0.51542	0.325466	0.610336
Wi03	a	1.39767	0.351575	1.32047
Wi03	b	1.54508	0.377471	1.4275
Wi03	c	1.76053	0.504236	1.46472
Wi03	d	1.49182	0.364151	1.47584
Wi03	e	1.75161	0.52826	1.44551
Wi03	f	1.65077	0.578514	1.52058
Wi03	g	1.79482	0.447808	1.38518
Wi03	h	1.78539	0.571156	1.76126
Wi03	i	1.72115	0.555942	1.41001
Wi03	j	1.54287	0.352416	1.41259
Wi03	k	1.61424	0.402705	1.34039
Wi03	l	1.54716	0.344066	1.39126
Wi03	m	1.68836	0.516428	1.36902
Wi03	n	1.81382	0.551221	1.35657
Wi03	o	1.79191	0.595701	1.48008
Wi03	p	1.77179	0.555372	1.43392
Wi03	q	1.72411	0.510409	1.41664
Wi03	r	1.73634	0.534813	1.42772
Wi03	s	1.76166	0.520221	1.41667
Wi03	t	1.55122	0.345367	1.38389
JL04	a	1.66698	0.469152	1.56439
JL04	b	1.67303	0.42962	1.73997
JL04	c	1.80602	0.652701	1.70969
JL04	d	1.80238	0.641832	1.71161
JL04	e	1.82657	0.625233	1.72192
JL04	f	1.55416	0.375848	1.60567
JL04	g	1.64119	0.425074	1.6685
JL04	h	1.69631	0.408161	1.63228
JL04	i	1.58568	0.455359	1.89867
JL04	j	1.66448	0.655606	1.65378
JL04	k	1.44473	0.399637	1.44098
JL04	l	1.52648	0.41038	1.51597
JL04	m	1.45254	0.399744	1.56299
JL04	n	1.68448	0.572239	1.53475
JL04	o	1.68828	0.506669	1.59439
JL04	p	1.58898	0.539542	1.58419
JL04	q	1.59967	0.500367	1.54142
JL04	r	1.57646	0.613207	1.4934
JL04	s	1.45924	0.41304	1.50416
JL04	t	1.51214	0.416142	1.44946

## Sheet: Figure 1e
name	order	pre	opt	post
Da01	a	0.137929	0.139057	0.138479
Da01	b	0.137471	0.138513	0.138753
Da01	c	0.137657	0.138971	0.138193
Da01	d	0.137079	0.13852	0.138293
Da01	e	0.137333	0.139207	0.138793
Da01	f	0.137686	0.139431	0.139071
Da01	g	0.137836	0.139136	0.139487
Da01	h	0.137564	0.138893	0.139
Da01	i	0.137914	0.138827	0.13832
Da01	j	0.137869	0.139064	0.138907
Da01	k	0.136329	0.137413	0.137253
Da01	l	0.136587	0.137179	0.13738
Da01	m	0.136373	0.137127	0.1371
Da01	n	0.137021	0.137479	0.137214
Da01	o	0.136413	0.137207	0.13696
Da01	p	0.135485	0.136793	0.1369
Da01	q	0.136073	0.137367	0.1368
Da01	r	0.136593	0.13765	0.13728
Da01	s	0.136933	0.138333	0.137767
Da01	t	0.137564	0.138767	0.138273
Fr02	a	0.146462	0.157723	0.157177
Fr02	b	0.147446	0.153985	0.153764
Fr02	c	0.146329	0.1514	0.149877
Fr02	d	0.144657	0.150445	0.150108
Fr02	e	0.144169	0.147785	0.148457
Fr02	f	0.144107	0.1485	0.149029
Fr02	g	0.143179	0.146871	0.146993
Fr02	h	0.142415	0.147329	0.148014
Fr02	i	0.144429	0.149331	0.149007
Fr02	j	0.144538	0.148971	0.148108
Fr02	k	0.145292	0.155533	0.156069
Fr02	l	0.1474	0.152877	0.152679
Fr02	m	0.145779	0.152223	0.152129
Fr02	n	0.146992	0.151025	0.149979
Fr02	o	0.146243	0.1495	0.148729
Fr02	p	0.14565	0.149154	0.148885
Fr02	q	0.145393	0.149279	0.149069
Fr02	r	0.144946	0.148329	0.148021
Fr02	s	0.144921	0.148515	0.147692
Fr02	t	0.144885	0.149214	0.14865
Wi03	a	0.1494	0.149292	0.153146
Wi03	b	0.146079	0.1485	0.150323
Wi03	c	0.145343	0.145779	0.146629
Wi03	d	0.144262	0.145143	0.14525
Wi03	e	0.144129	0.144257	0.145629
Wi03	f	0.142992	0.143646	0.1443
Wi03	g	0.143057	0.143217	0.143807
Wi03	h	0.142223	0.142383	0.142954
Wi03	i	0.141673	0.141592	0.14184
Wi03	j	0.140729	0.141382	0.141629
Wi03	k	0.143615	0.143962	0.145364
Wi03	l	0.142192	0.141877	0.141353
Wi03	m	0.1399	0.140385	0.140493
Wi03	n	0.139564	0.140038	0.139892
Wi03	o	0.139013	0.139571	0.13996
Wi03	p	0.13898	0.139179	0.139171
Wi03	q	0.138093	0.1388	0.13854
Wi03	r	0.137962	0.138147	0.137847
Wi03	s	0.137443	0.137553	0.137647
Wi03	t	0.136827	0.137	0.136957
JL04	a	0.129025	0.12886	0.130681
JL04	b	0.129973	0.129412	0.131456
JL04	c	0.130207	0.130119	0.131669
JL04	d	0.130581	0.130013	0.13175
JL04	e	0.130237	0.12958	0.131206
JL04	f	0.129607	0.12986	0.130956
JL04	g	0.129507	0.129633	0.130812
JL04	h	0.129956	0.129547	0.130981
JL04	i	0.129967	0.130263	0.132
JL04	j	0.131013	0.130662	0.131913
JL04	k	0.130206	0.130433	0.132356
JL04	l	0.13128	0.130781	0.1317
JL04	m	0.13906	0.129627	0.131162
JL04	n	0.129663	0.129287	0.130263
JL04	o	0.129506	0.12928	0.130519
JL04	p	0.13062	0.129987	0.131694
JL04	q	0.130836	0.130533	0.132106
JL04	r	0.131554	0.1405	0.132838
JL04	s	0.132107	0.13188	0.1331
JL04	t	0.131727	0.130733	0.131862

## Sheet: Figure 1h
sex	name	type	pre	opt	post
F	Gw03	w	5.61643	5.55626	5.67434
F	Ze05	w	6.64053	6.85539	6.23896
M	Me03	w	6.81202	7.08019	6.82199
M	Edv07	w	7.98202	7.34352	6.79148
M	Edm09	w	7.84198	7.89456	7.43994
M	Za01	w	6.70495	6.66012	7.55116
M	Jo01	w	7.4678	7.38186	7.71438
M	Sh09	w	7.44816	7.75816	7.55048
M	Ma07	w	6.50637	6.45694	6.46877
F	Ve082	w	6.56271	6.567	6.31922
M	Ke09	w	7.57647	7.57145	7.72459
M	Le06	w	7.60297	7.74166	7.76195
M	Da04	cre	5.77956	0.963176	7.06983
M	Lo06	cre	5.8552	0.657298	6.21104
M	Ho04	cre	6.9983	0.999481	6.9843
M	Gy06	cre	5.85441	0.485507	7.01058
F	Be02	cre	7.05026	0.458222	6.79533
F	Ve08	cre	5.2371	0.603373	6.12093
F	Er06	cre	7.50762	0.498516	7.25638
F	Ca012	cre	7.92815	0.529369	7.73918
M	Ae02	cre	8.67652	0.680874	8.94842
M	MB04	cre	6.28637	0.71062	6.80125
M	MC05	cre	6.9023	0.524974	7.36678
F	An02	cre	7.69825	0.499535	7.28536
