# Supplementary material for: Hippocampal ensemble dynamics and memory performance are modulated by respiration during encoding
Source: Nat Commun. 2023 Jul 27;14:4391. doi: 10.1038/s41467-023-40139-7 (PMC10374532; doi:10.1038/s41467-023-40139-7)
Supplement: Supplementary file 4 — Source Data [file 41467_2023_40139_MOESM4_ESM.zip › Source_Data/Source_Data_Fig2.xlsx]

## Sheet: Figure 2b
sex	name	type	d2.sam	d2.rec
M	Jo01	w	-0.175258	0.397291
M	Me03	w	0.292169	0.505645
M	Ri05	w	-0.0438247	0.632807
M	Edv07	w	-0.0605381	0.203892
M	Edm09	w	0.28036	0.363687
M	Sh09	w	-0.0747757	0.288783
F	Oi02	w	-0.337775	0.506903
F	Ob04	w	0.0371567	0.580808
F	Na06	w	0.0232558	0.677778
F	Os08	w	0.012987	0.19403
F	Sa0107	w	-0.429508	0.127371
F	Jd0408	w	-0.308411	0.332851
F	Jg0710	w	0.718076	0.344828
M	Da04	cre	0.0310856	-0.197296
M	Lo06	cre	0.465742	0.551185
M	Ho04	cre	0.0574832	0.201288
M	Gy06	cre	-0.136521	-0.415603
F	Be02	cre	-0.103275	0.39859
F	06Eri	cre	-0.347997	0.194876
F	Ok07	cre	0.204545	0.496599
F	Su0201	cre	-0.154717	-0.190184
F	Je0302	cre	-0.145463	-0.0138842
F	Ha0503	cre	-0.148891	0.0484003
F	Sk0604	cre	-0.0589147	-0.183871
F	Or0805	cre	-0.140509	0.71831
F	Ve08	cre	-0.847716	-0.3125
F	Ca01	cre	0.650273	0.09375

## Sheet: Figure 2c
sex	name	type	opt.time	d2.rec
M	Jo01	w	148	0.397291
M	Me03	w	128	0.505645
M	Ri05	w	50	0.632807
M	Edv07	w	80	0.203892
M	Edm09	w	110	0.363687
M	Sh09	w	110	0.288783
F	Oi02	w	124	0.506903
F	Ob04	w	54	0.580808
F	Na06	w	84	0.677778
F	Os08	w	58	0.19403
F	Sa0107	w	110	0.127371
F	Jd0408	w	46	0.332851
F	Jg0710	w	66	0.344828
M	Da04	cre	130	-0.197296
M	Lo06	cre	130	0.551185
M	Ho04	cre	114	0.201288
M	Gy06	cre	132	-0.415603
F	Be02	cre	102	0.39859
F	06Eri	cre	152	0.194876
F	Ok07	cre	98	0.496599
F	Su0201	cre	64	-0.190184
F	Je0302	cre	118	-0.0138842
F	Ha0503	cre	70	0.0484003
F	Sk0604	cre	64	-0.183871
F	Or0805	cre	66	0.71831
F	Ve08	cre	114	-0.3125
F	Ca01	cre	62	0.09375

## Sheet: Figure 2d
sex	name	type	cover	d2.rec
M	Da04	cre	67.8623	-0.197296
M	Lo06	cre	66.3487	0.551185
M	Ho04	cre	61.1082	0.201288
M	Gy06	cre	71.587	-0.415603
F	Be02	cre	68.5139	0.39859
F	06Eri	cre	67.0071	0.194876
F	Ok07	cre	64.0496	0.496599
F	Su0201	cre	55.283	-0.190184
F	Je0302	cre	52.4852	-0.0138842
F	Ha0503	cre	57.9725	0.0484003
F	Sk0604	cre	52.1705	-0.183871
F	Or0805	cre	57.4363	0.71831
F	Ve08	cre	42.8934	-0.3125
F	Ca01	cre	67.7596	0.09375
