# Supplementary material for: Hippocampal ensemble dynamics and memory performance are modulated by respiration during encoding
Source: Nat Commun. 2023 Jul 27;14:4391. doi: 10.1038/s41467-023-40139-7 (PMC10374532; doi:10.1038/s41467-023-40139-7)
Supplement: Supplementary file 4 — Source Data [file 41467_2023_40139_MOESM4_ESM.zip › Source_Data/Source_Data_Fig3.xlsx]

## Sheet: Figure 3e
	Figure 3e

## Sheet: Figure 3f
sex	name	type	pre	opt
F	Gw04	w	1.3349	6.12109
F	Ze05	w	1.54458	6.3848
M	Me03	w	1.45283	6.4831
M	Edv07	w	1.57279	7.11646
M	Za01	w	1.66937	6.69959
M	Edm09	w	1.67082	7.27003
M	Jo101	w	2.64455	7.45731
F	Ve2182	w	1.25001	6.02157
M	Ma237	w	1.81839	6.10958
M	Ke259	w	0.774351	5.08888
M	Le306	w	2.65969	4.9189
M	Da04	cre	2.24437	6.49949
M	Lo06	cre	2.08954	5.80345
M	Ho04	cre	2.12373	6.07469
M	Gy06	cre	1.3624	7.20268
F	Be02	cre	0.912309	5.13591
F	Ve04	cre	1.51996	8.05275
F	An02	cre	0.903832	6.67102
F	Ma03	cre	1.07404	6.6801
M	Ae302	cre	1.57378	5.80341
M	MB304	cre	1.36479	4.14507
M	MC305	cre	1.15628	5.96971

## Sheet: Figure 3h
	condition	type	off	on	off	on	off	on	off	on	off
mean	blL	w	40.5842	43.6366	37.0867	41.6117	34.585	45.8417	38.4546	44.4479	38.8802
	blL	cre	47.0564	39.7226	36.5255	51.1462	37.0645	47.0422	39.0836	46.4175	43.9327
	whH	w	35.943	21.3787	26.4082	21.3855	22.2683	22.7205	30.74	31.445	35.3349
	whH	cre	50.1272	43.3617	40.5133	37.073	36.3242	40.3729	34.9703	47.6993	46.4484
se	blL	w	6.85844	6.46656	7.35454	5.66255	6.77465	7.72731	7.58749	6.86306	7.55119
	blL	cre	5.22152	4.90311	5.58138	7.58208	4.67334	6.08986	3.22095	5.49563	4.42919
	whH	w	5.08481	5.1184	5.61336	5.61193	6.09718	5.22382	6.74593	6.54984	5.14956
	whH	cre	5.68974	4.17103	4.32638	5.09335	7.51978	6.85537	5.8192	4.1472	5.02462

## Sheet: Figure 3i
sex	name	type	tone	blL	whH
F	Gw03	w	off	49.6122	24.9247
F	Ze05	w	off	51.6984	35.9653
M	Jo01	w	off	74.3762	61.0676
M	Me03	w	off	55.3978	41.1466
M	Edv07	w	off	23.8848	29.3235
M	Edm09	w	off	29.0232	20.6375
M	Za01	w	off	27.2801	27.027
F	Ve0182	w	off	13.4657	10.384
M	Ma037	w	off	29.8905	29.7239
M	Ke059	w	off	2.19184	8.18513
M	Le06	w	off	59.3716	49.9348
M	Da04	cre	off	48.8292	39.8112
M	Lo06	cre	off	38.9201	33.5191
M	Ho04	cre	off	38.3114	45.134
M	Gy06	cre	off	44.9859	36.6759
F	Be02	cre	off	40.1737	42.3427
F	Ve08	cre	off	19.3576	22.5909
F	An02	cre	off	43.3487	31.8977
F	Ma03	cre	off	26.4654	29.8414
M	Ae02	cre	off	40.1457	43.3384
M	MB04	cre	off	68.8677	72.83
M	MC05	cre	off	42.0118	68.8528
F	Gw03	w	on	40.6963	25.8083
F	Ze05	w	on	49.8833	6.81818
M	Jo01	w	on	67.8129	57.6329
M	Me03	w	on	65.0397	41.2844
M	Edv07	w	on	39.9772	19.9887
M	Edm09	w	on	29.3441	19.3475
M	Za01	w	on	32.4801	16.3056
F	Ve0182	w	on	23.6313	5.85611
M	Ma037	w	on	46.124	26.1168
M	Ke059	w	on	19.169	7.62806
M	Le06	w	on	69.2005	39.5349
M	Da04	cre	on	60.1598	59.345
M	Lo06	cre	on	49.8833	42.4346
M	Ho04	cre	on	47.2603	38.046
M	Gy06	cre	on	46.4327	34.0672
F	Be02	cre	on	29.6086	34.9493
F	Ve08	cre	on	16.3657	16.5829
F	An02	cre	on	54.0223	44.3144
F	Ma03	cre	on	36.2631	38.0742
M	Ae02	cre	on	50.6145	50.9714
M	MB04	cre	on	65.2125	66.0654
M	MC05	cre	on	50.5869	38.796
