# Supplementary material for: Hippocampal ensemble dynamics and memory performance are modulated by respiration during encoding
Source: Nat Commun. 2023 Jul 27;14:4391. doi: 10.1038/s41467-023-40139-7 (PMC10374532; doi:10.1038/s41467-023-40139-7)
Supplement: Supplementary file 4 — Source Data [file 41467_2023_40139_MOESM4_ESM.zip › Source_Data/Source_Data_Fig4.xlsx]

## Sheet: Figure 4bcdejkl
	Figure 4b											Figure 4c
	Figure 4d											Figure 4e
	Figure 4j
	Figure 4k											Figure 4l

## Sheet: Figure 4f
sex	id	type	cyto	fosi
M	con01	con	1.52275	0.492065
F	con02	con	5.58913	8.48218
M	con03	con	3.95897	3.51641
F	w01	w	9.31632	20.3058
F	w02	w	0.811688	8.12362
M	w03	w	0.771605	9.38801
M	w04	w	0.227549	4.54458
M	w05	w	0.710227	1.11219
M	w06	w	9.41968	11.6171
M	cre01	cre	20.7946	17.4453
M	cre02	cre	15.221	16.9803
M	cre03	cre	8.80502	7.07573
M	cre04	cre	28.8664	18.0076
F	cre05	cre	8.5422	5.61721
F	cre06	cre	20.4308	17.4552

## Sheet: Figure 4g
sex	id	type	chan	dual
M	con01	con	0.00799243	0
F	con02	con	0.505685	1.57445
M	con03	con	0.148494	0.72219
F	w01	w	2.01787	5.69632
F	w02	w	0.0703344	0
M	w03	w	0.0772676	0.411523
M	w04	w	0.0110305	0.242718
M	w05	w	0.00842565	0
M	w06	w	1.16725	5.31203
M	cre01	cre	3.86953	12.3567
M	cre02	cre	2.75688	9.20543
M	cre03	cre	0.664554	3.37898
M	cre04	cre	5.54469	14.8172
F	cre05	cre	0.511822	4.50862
F	cre06	cre	3.80399	15.8321

## Sheet: Figure 4h
sex	id	type	cyto	fosi
M	con01	con	1.58297	0.920526
F	con02	con	1.72977	2.68542
M	con03	con	0.679348	0
F	w01	w	5.946	9.92774
F	w02	w	1.03577	5.38408
M	w03	w	0	3.08127
M	w04	w	0.571646	0.795074
M	w05	w	0.284091	0.929685
M	w06	w	5.52107	6.40888
M	cre01	cre	10.6705	8.37599
M	cre02	cre	3.5305	5.48236
M	cre03	cre	3.59323	1.7248
M	cre04	cre	19.6664	14.5906
F	cre05	cre	9.97488	4.094
F	cre06	cre	6.73049	6.94109

## Sheet: Figure 4i
sex	id	type	chan	dual
M	con01	con	0.0155431	0.314465
F	con02	con	0.0495483	0.280112
M	con03	con	0	0
F	w01	w	0.629658	3.52611
F	w02	w	0.0594847	0.392157
M	w03	w	0	0
M	w04	w	0.00484801	0.304878
M	w05	w	0.00281723	0
M	w06	w	0.377428	3.07158
M	cre01	cre	0.953348	3.07882
M	cre02	cre	0.206458	2.01212
M	cre03	cre	0.0661076	0.896005
M	cre04	cre	3.06074	12.524
F	cre05	cre	0.435597	2.91606
F	cre06	cre	0.498314	6.47813

## Sheet: Figure 4m
sex	id	gro	h1a	fos
F	con02	con	0.428157	0.192308
M	con03	con	0	0
M	con04	con	0.198413	1.48019
M	con05	con	2.86001	0.546265
F	w01	w	5.85696	14.9415
F	w02	w	5.6413	10.6579
M	w03	w	4.39813	4.32351
M	w04	w	9.30042	14.3585
M	w05	w	6.06847	13.3835
M	w06	w	3.5154	12.4418
M	cre01	cre	10.594	15.5576
M	cre02	cre	26.1285	24.3792
M	cre03	cre	13.026	17.8678
M	cre04	cre	11.4188	13.0463
F	cre05	cre	14.457	12.4344
F	cre06	cre	12.0377	11.511

## Sheet: Figure 4n
sex	id	gro	chan	dual
F	con02	con	0.000823378	0
M	con03	con	0	0
M	con04	con	0.00293689	0
M	con05	con	0.0156233	0
F	w01	w	0.875118	3.66823
F	w02	w	0.601244	2.76162
M	w03	w	0.190153	0.856754
M	w04	w	1.3354	3.84867
M	w05	w	0.812172	3.76282
M	w06	w	0.437379	1.80448
M	cre01	cre	1.64817	4.61831
M	cre02	cre	6.36992	14.0373
M	cre03	cre	2.32746	6.0542
M	cre04	cre	1.48974	6.11348
F	cre05	cre	1.79764	4.03348
F	cre06	cre	1.38565	5.44933

## Sheet: Figure 4o
sex	id	gro	h1a	fos
F	con02	con	0	0
M	con03	con	0	0
M	con04	con	0	0
M	con05	con	0	0.231481
F	w01	w	3.90209	5.69944
F	w02	w	2.15398	6.88747
M	w03	w	1.7731	4.54142
M	w04	w	4.07912	7.13601
M	w05	w	4.55338	10.2155
M	w06	w	3.06561	8.60121
M	cre01	cre	5.14164	9.41748
M	cre02	cre	8.10806	5.62127
M	cre03	cre	7.90816	6.30885
M	cre04	cre	7.00622	9.37032
F	cre05	cre	5.85356	3.32967
F	cre06	cre	6.71798	6.26058

## Sheet: Figure 4p
sex	id	gro	chan	dual
F	con02	con	0	0
M	con03	con	0	0
M	con04	con	0	0
M	con05	con	0	0
F	w01	w	0.222397	1.15033
F	w02	w	0.148354	1.17314
M	w03	w	0.080524	0.255102
M	w04	w	0.291087	1.12219
M	w05	w	0.465152	1.31653
M	w06	w	0.26368	0.573107
M	cre01	cre	0.484213	1.20529
M	cre02	cre	0.455776	2.26048
M	cre03	cre	0.498913	2.82835
M	cre04	cre	0.656505	2.80249
F	cre05	cre	0.194905	0.887329
F	cre06	cre	0.420584	2.01192
