# Supplementary material for: Hippocampal ensemble dynamics and memory performance are modulated by respiration during encoding
Source: Nat Commun. 2023 Jul 27;14:4391. doi: 10.1038/s41467-023-40139-7 (PMC10374532; doi:10.1038/s41467-023-40139-7)
Supplement: Supplementary file 4 — Source Data [file 41467_2023_40139_MOESM4_ESM.zip › Source_Data/Source_Data_Fig5.xlsx]

## Sheet: Figure 5a
sex	id	name	type	d.dca3	d.fc
F	w01	Ze05	w	10.9895	-43.0651
F	w02	Gw03	w	7.31193	-14.888
M	w03	Edv07	w	8.6164	-19.9885
M	w04	Me03	w	4.31703	-23.7553
M	w05	Edm09	w	0.401958	-9.99662
M	w06	Za01	w	2.19744	-16.1745
M	cre01	Ho04	cre	-3.34929	-9.2143
M	cre02	Gy06	cre	1.75923	-12.3655
M	cre03	Da04	cre	-1.7293	-0.814815
M	cre04	Lo06	cre	-10.8588	-7.44873
F	cre05	Be02	cre	-2.92498	5.34065
F	cre06	Ve08	cre	-2.97562	0.217226

## Sheet: Figure 5b
sex	id	name	type	d.pca3	d.fc
F	w01	Ze05	w	3.98174	-43.0651
F	w02	Gw03	w	4.3483	-14.888
M	w03	Edv07	w	3.08127	-19.9885
M	w04	Me03	w	0.223428	-23.7553
M	w05	Edm09	w	0.645594	-9.99662
M	w06	Za01	w	0.887804	-16.1745
M	cre01	Ho04	cre	-2.29455	-9.2143
M	cre02	Gy06	cre	1.95186	-12.3655
M	cre03	Da04	cre	-1.86843	-0.814815
M	cre04	Lo06	cre	-5.07571	-7.44873
F	cre05	Be02	cre	-5.88088	5.34065
F	cre06	Ve08	cre	0.210604	0.217226

## Sheet: Figure 5d
	Figure 5d

## Sheet: Figure 5e
sex	id	name	type	d.acc	d.fc
F	w01	Ze05	w	0.463498	-43.0651
F	w02	Gw03	w	2.92985	-14.888
M	w03	Edv07	w	1.52645	-19.9885
M	w04	Me03	w	2.37726	-23.7553
M	w05	Edm09	w	4.41184	-9.99662
M	w06	Za01	w	1.9916	-16.1745
M	cre01	Ho04	cre	2.383	-9.2143
M	cre02	Gy06	cre	2.88717	-12.3655
M	cre03	Da04	cre	5.35123	-0.814815
M	cre04	Lo06	cre	4.73811	-7.44873
F	cre05	Be02	cre	4.43233	5.34065
F	cre06	Ve08	cre	5.44887	0.217226

## Sheet: Figure 5f
sex	id	name	type	d.pl	d.fc
F	w01	Ze05	w	0.0485437	-43.0651
F	w02	Gw03	w	0.241375	-14.888
M	w03	Edv07	w	0.75879	-19.9885
M	w04	Me03	w	0.707082	-23.7553
M	w05	Edm09	w	0.777026	-9.99662
M	w06	Za01	w	1.03974	-16.1745
M	cre01	Ho04	cre	0.132979	-9.2143
M	cre02	Gy06	cre	0.428289	-12.3655
M	cre03	Da04	cre	0.570656	-0.814815
M	cre04	Lo06	cre	1.44386	-7.44873
F	cre05	Be02	cre	1.10633	5.34065
F	cre06	Ve08	cre	1.10852	0.217226

## Sheet: Figure 5g
	d1dist	d1prox	d3dist	d3prox	cg1	prl	cla
d1dist	1
d1prox	0.923149	1
d3dist	0.661591	0.816109	1
d3prox	0.447354	0.600501	0.868096	1
cg1	-0.594598	-0.624162	-0.756381	-0.605522	1
prl	-0.583596	-0.588486	-0.620364	-0.584261	0.566495	1
cla	0.109406	0.175031	0.0213876	0.240436	0.190572	-0.314254	1
