# Supplementary material for: Hippocampal ensemble dynamics and memory performance are modulated by respiration during encoding
Source: Nat Commun. 2023 Jul 27;14:4391. doi: 10.1038/s41467-023-40139-7 (PMC10374532; doi:10.1038/s41467-023-40139-7)
Supplement: Supplementary file 4 — Source Data [file 41467_2023_40139_MOESM4_ESM.zip › Source_Data/Source_Data_Fig6.xlsx]

## Sheet: Figure 6a
	Figure 6a

## Sheet: Figure 6b
sex	name	type	pre	opt	post
F	Su01	cre	5.78416	0.569266	5.52978
F	Je02	cre	7.39957	0.757565	8.31298
F	Ha03	cre	5.15663	0.472149	5.47083
M	An04	cre	5.79096	1.12769	6.1076
F	Sk04	cre	6.83172	0.480602	7.51716
F	Or05	cre	6.0623	0.46787	7.00001
M	Br02	cre	8.6369	0.529998	8.84835
M	Ko04	cre	5.67745	0.465032	5.97729

## Sheet: Figure 6c
sex	name	type	pre	opt	post
F	Az01	w	6.9751	7.22323	7.47841
F	Ga03	w	6.73442	6.39842	6.86655
M	Je05	w	6.22908	6.30621	6.78828
F	Ka06	w	5.58264	5.89953	5.88712
F	Ha07	w	6.2849	6.81625	6.4098
F	Jd08	w	7.70254	7.5921	6.6938
F	Am09	w	6.28062	5.90219	7.07372
F	Jg10	w	6.98753	7.27893	6.58395
F	Ti11	w	7.47451	7.256	7.70795
M	Ja04	w	6.99401	7.10153	6.98084
F	Su01	cre	5.76014	3.92256	5.90648
F	Je02	cre	8.04834	6.74792	7.7214
F	Ha03	cre	6.1138	6.02955	4.18933
M	An04	cre	9.15165	7.37797	8.59949
F	Sk04	cre	7.64436	6.4539	6.87101
F	Or05	cre	6.32766	4.88479	6.21772
M	Br02	cre	5.96052	5.49086	6.38298
M	Ko04	cre	6.4633	5.52694	7.29662

## Sheet: Figure 6d
sex	name	type	pre	opt
F	Az01	w	28.5983	25.4547
F	Ga03	w	33.0722	27.1692
M	Je05	w	12.519	16.0785
F	Ka06	w	31.9031	32.2224
F	Ha07	w	23.4596	26.3618
F	Jd08	w	45.4886	48.0766
F	Am09	w	16.5596	17.6445
F	Jg10	w	35.5849	34.7866
F	Ti11	w	42.6024	39.851
M	Ja04	w	32.6272	28.6643
F	Su01	cre	33.6413	50.657
F	Je02	cre	26.151	33.4738
F	Ha03	cre	46.2038	52.7152
M	An04	cre	22.1242	30.1789
F	Sk04	cre	31.7522	43.3737
F	Or05	cre	30.5345	54.053
M	Br02	cre	24.6649	34.0824
M	Ko04	cre	28.6367	61.7289

## Sheet: Figure 6e
sex	name	type	difference
F	Az01	w	0.561678
F	Ga03	w	-5.00506
M	Je05	w	3.78896
F	Ka06	w	11.5421
F	Ha07	w	-2.93555
F	Jd08	w	8.5383
F	Am09	w	-1.65701
F	Jg10	w	-5.00174
F	Ti11	w	-4.08077
M	Ja04	w	-3.26362
F	Su01	cre	-28.826
F	Je02	cre	-17.4836
F	Ha03	cre	-16.6983
M	An04	cre	-11.2606
F	Sk04	cre	-18.8714
F	Or05	cre	-32.7843
M	Br02	cre	-28.6478
M	Ko04	cre	-20.4819

## Sheet: Figure 6f
	condition	type	off	on	off	on	off	on	off	on	off
mean	blL	w	41.806	43.2406	28.755	39.5387	35.7083	43.4387	27.1946	48.2713	38.5805
	blL	cre	46.6199	29.9206	28.3391	40.6723	29.9868	47.3438	31.8087	46.0156	41.2956
	whH	w	39.1893	34.1117	24.8907	27.8269	27.9839	38.882	37.7088	28.7968	31.6375
	whH	cre	29.2016	31.47	15.118	17.0532	15.8748	17.3303	20.8574	27.7442	30.6621
se	blL	w	5.94239	6.27485	5.72659	6.29255	7.93797	5.25472	6.07698	7.36895	6.49933
	blL	cre	6.6569	6.29348	7.54492	7.25461	7.30772	8.62451	6.05528	6.30269	5.29727
	whH	w	6.44242	5.83396	4.80349	6.84325	7.23574	7.45802	7.17528	7.24835	7.5561
	whH	cre	3.7913	4.96026	3.33524	4.69307	3.03097	6.30705	8.04455	6.26059	5.6284

## Sheet: Figure 6g
sex	name	type	tone	blL	whH
F	Az10101	w	off	8.73891	3.28962
F	Ga10303	w	off	46.066	41.1497
M	Je10505	w	off	42.8356	60.1091
F	Ha10607	w	off	72.1332	62.5083
F	Ka20106	w	off	27.475	17.8322
F	Jd20508	w	off	29.3702	35.8264
F	Jg20810	w	off	51.938	33.8462
F	Ti30111	w	off	34.0757	24.3084
F	Am30209	w	off	17.485	16.9413
M	Ja204	w	off	25.9957	25.8605
M	An10404	cre	off	53.3088	34.8401
F	Su20301	cre	off	43.212	19.559
F	Je20402	cre	off	47.5438	28.6974
F	Ha20603	cre	off	48.3451	21.785
F	Sk20704	cre	off	22.924	17.4673
F	Or20905	cre	off	32.6401	10.9625
M	Br022	cre	off	12.7035	16.1331
M	Ko044	cre	off	31.0636	39.4497
F	Az10101	w	on	24.7126	8.0767
F	Ga10303	w	on	54.7297	40.0689
M	Je10505	w	on	50.8503	50.9725
F	Ha10607	w	on	63.6	58.9367
F	Ka20106	w	on	34.5894	26.9099
F	Jd20508	w	on	43.0995	27.547
F	Jg20810	w	on	63.9418	49.8582
F	Ti30111	w	on	58.4727	26.7299
F	Am30209	w	on	17.8013	14.5342
M	Ja204	w	on	24.6514	20.4025
M	An10404	cre	on	38.1684	28.3692
F	Su20301	cre	on	49.6637	12.1229
F	Je20402	cre	on	55.3047	39.9775
F	Ha20603	cre	on	51.1864	18.424
F	Sk20704	cre	on	23.2939	26.6517
F	Or20905	cre	on	44.0878	12.3729
M	Br022	cre	on	12.542	7.85078
M	Ko044	cre	on	53.7006	41.4989
