# Supplementary material for: Hippocampal ensemble dynamics and memory performance are modulated by respiration during encoding
Source: Nat Commun. 2023 Jul 27;14:4391. doi: 10.1038/s41467-023-40139-7 (PMC10374532; doi:10.1038/s41467-023-40139-7)
Supplement: Supplementary file 4 — Source Data [file 41467_2023_40139_MOESM4_ESM.zip › Source_Data/Source_Data_Fig7.xlsx]

## Sheet: Figure 7a
	Figure 7a

## Sheet: Figure 7b
sex	name	type	pre	opt	post
M	To03	cre	5.99157	0.450837	6.70876
M	Ri06	cre	6.62512	0.482728	6.95893
M	Hu08	cre	6.97638	0.685937	7.78296
M	Bd03	cre	8.15832	0.513306	7.84343
F	Su02	cre	7.87527	0.489198	7.90505
F	Ka03	cre	8.36636	0.484829	7.88443
F	Ki06	cre	6.96417	0.520961	7.56479
F	Ho07	cre	5.80998	0.658417	6.46404
F	La02	cre	8.13605	0.529399	7.90552
F	Ju04	cre	8.79214	0.500514	8.31188
F	Sr06	cre	6.68648	0.606836	7.93024

## Sheet: Figure 7c
sex	name	type	pre	opt	post
F	Ni02	w	7.48332	7.10746	6.9126
M	Ma04	w	7.34784	7.22408	7.40037
F	Ca07	w	6.78788	6.90269	6.77965
M	TL09	w	5.12086	5.20813	5.9233
M	Le01	w	7.21511	7.50862	7.5654
F	PL02	w	7.70021	8.03647	8.47395
M	Ha04	w	7.08687	7.13745	6.86909
F	Bo01	w	6.6535	6.49609	6.62443
M	Os03	w	6.59139	6.47246	6.32659
M	To03	cre	5.38627	2.04746	6.01566
M	Ri06	cre	6.24907	2.63513	6.67293
M	Hu08	cre	6.4918	2.89403	6.20652
M	Bd03	cre	8.23572	3.94828	7.38722
F	Su02	cre	7.28735	3.34205	7.07625
F	Ka03	cre	8.02598	3.81466	7.34095
F	Ki06	cre	7.33388	2.65041	6.89161
F	Ho07	cre	7.50021	3.96319	7.51321
F	La02	cre	8.42967	3.65882	6.31363
F	Ju04	cre	7.61165	3.95827	7.60934
F	Sr06	cre	7.67842	3.97657	7.69597

## Sheet: Figure 7d
sex	name	type	pre	opt
F	Ni02	w	0.287969	0.284559
M	Ma04	w	0.223047	0.291971
F	Ca07	w	0.2481	0.246676
M	TL09	w	0.237855	0.290012
M	Le01	w	0.310847	0.298977
F	PL02	w	0.399738	0.325889
M	Ha04	w	0.192385	0.239402
F	Bo01	w	0.201192	0.377189
M	Os03	w	0.309111	0.451337
M	To03	cre	0.316073	0.764121
M	Ri06	cre	0.302788	0.590344
M	Hu08	cre	0.392799	0.443979
M	Bd03	cre	0.338628	0.12812
F	Su02	cre	0.33821	0.468152
F	Ka03	cre	0.426805	0.274461
F	Ki06	cre	0.304491	0.627085
F	Ho07	cre	0.340055	0.285817
F	La02	cre	0.261377	0.321121
F	Ju04	cre	0.234384	0.117481
F	Sr06	cre	0.286775	0.154101

## Sheet: Figure 7e
sex	name	type	difference
F	Ni02	w	-5.45936
M	Ma04	w	2.82715
F	Ca07	w	-9.11862
M	TL09	w	-15.7223
M	Le01	w	-1.15377
F	PL02	w	-2.20696
M	Ha04	w	-1.37627
F	Bo01	w	-4.13601
M	Os03	w	-3.88068
M	To03	cre	-44.5602
M	Ri06	cre	-35.9377
M	Hu08	cre	-30.7101
M	Bd03	cre	-16.0748
F	Su02	cre	-32.1082
F	Ka03	cre	-28.265
F	Ki06	cre	-31.6848
F	Ho07	cre	-21.239
F	La02	cre	-17.6946
F	Ju04	cre	-10.0885
F	Sr06	cre	-6.44182

## Sheet: Figure 7f
	condition	type	off	on	off	on	off	on	off	on	off
mean	blL	w	27.1764	34.0534	29.5689	43.1497	29.4972	48.2498	34.3533	49.6924	48.2645
	blL	cre	28.5321	24.9369	27.9892	25.9098	27.3271	28.6413	32.0911	40.6573	29.6591
	whH	w	30.5328	21.6548	18.6379	24.1719	19.6124	20.098	28.575	34.3495	36.0245
	whH	cre	30.0159	28.5207	19.8199	23.873	17.9763	22.2995	19.2798	31.4968	29.6013
se	blL	w	4.55098	1.77386	3.53987	4.51662	3.07062	7.17706	5.91588	6.5475	5.71371
	blL	cre	3.59865	5.28428	3.95623	3.83133	3.97965	3.50248	7.60208	7.49146	5.53067
	whH	w	5.99037	3.8637	4.64887	6.12165	5.59145	4.14726	6.62089	7.05915	6.1668
	whH	cre	5.77487	5.51584	5.6839	5.94183	4.76993	4.90089	5.53207	9.05967	7.69001

## Sheet: Figure 7g
sex	name	type	tone	blL	whH
F	Ni02	w	off	35.4524	30.8653
M	Ma04	w	off	40.5237	28.5653
F	Ca07	w	off	23.8481	23.1087
M	TL09	w	off	29.4091	51.7534
M	Le01	w	off	23.6053	14.6408
F	PL02	w	off	37.3708	9.89036
M	Ha04	w	off	52.4757	38.2071
F	Bo01	w	off	40.6566	12.7688
M	Os03	w	off	48.4336	41.4341
M	To03	cre	off	47.7831	25.8
M	Ri06	cre	off	33.1744	16.8846
M	Hu08	cre	off	54.238	53.8512
M	Bd03	cre	off	29.6784	38.9703
F	Su02	cre	off	19.0572	5.10088
F	Ka03	cre	off	30.093	9.5807
F	Ki06	cre	off	5.55675	4.77359
F	Ho07	cre	off	36.6159	39.732
F	La02	cre	off	17.8417	14.8566
F	Ju04	cre	off	30.0813	38.3678
F	Sr06	cre	off	18.4318	13.1567
F	Ni02	w	on	36.6404	14.1732
M	Ma04	w	on	34.8552	29.9039
F	Ca07	w	on	43.4417	41.6853
M	TL09	w	on	39.2758	41.7601
M	Le01	w	on	23.569	17.0213
F	PL02	w	on	59.1237	14.4044
M	Ha04	w	on	51.182	34.9364
F	Bo01	w	on	52.951	9.30617
M	Os03	w	on	52.9251	22.2039
M	To03	cre	on	54.0541	52.9576
M	Ri06	cre	on	33.0146	22.3416
M	Hu08	cre	on	49.0828	40.2778
M	Bd03	cre	on	12.5975	47.2564
F	Su02	cre	on	29.9945	26.7074
F	Ka03	cre	on	23.5003	3.32042
F	Ki06	cre	on	7.6201	12.0442
F	Ho07	cre	on	33.7604	36.9832
F	La02	cre	on	19.5735	19.3459
F	Ju04	cre	on	37.961	16.1821
F	Sr06	cre	on	29.3826	14.8493
